# Supplementary material for: Impact of the articulating robotic system on suprapancreatic lymphadenectomy in obese patients with gastric cancer: A comparative study with conventional laparoscopy
Source: J Robot Surg. 2026 Mar 9;20(1):327. doi: 10.1007/s11701-026-03258-z (PMC12971765; doi:10.1007/s11701-026-03258-z)
Supplement: Supplementary file 1 — Supplementary file1 (XLSX 11 kb) [file 11701_2026_3258_MOESM1_ESM.xlsx]

## Sheet: Supp
Table S1. Impact of surgical approach and obesity on lymph node retrieval restricted to D2 dissections: Two-way ANOVA results and subgroup analysis
Station		Number of harvested lymph nodes (Mean ± SD)				2-way ANOVA P-value †				Pairwise comparisons P-value ‡
		Laparoscopic Non-obese	Laparoscopic Obese	Robotic Non-obese	Robotic Obese	Approach	Obesity	Interaction		Laparoscopic: Non-Obese vs Obese	Robotic: Non-Obese vs Obese
Total LNs		39.0 ± 15.3	31.4 ± 7.5	40.9 ± 14.4	33.9 ± 10.5	0.424	0.011	0.939		0.016	0.485
Perigastric Lymph nodes		23.8 ± 11.3	20.0 ± 7.6	22.3 ± 11.7	17.4 ± 7.8	0.398	0.065	0.833		0.385	0.632
	Station 1 (Right paracardial)	2.1 ± 2.0	1.4 ± 2.0	2.0 ± 1.8	2.1 ± 2.4	0.959	0.277	0.348		1	1
	Station 2 (Left paracardial)	0.9 ± 2.0	0.6 ± 1.2	0.4 ± 1.2	0.9 ± 1.2	0.354	0.943	0.346		1	1
	Station 3 (Lesser curvature)	6.9 ± 4.2	6.5 ± 4.2	7.5 ± 6.1	4.0 ± 2.0	0.873	0.168	0.145		1	0.047
	Station 4sa (Short gastric)	0.5 ± 1.7	0.1 ± 0.3	0.2 ± 0.6	0.7 ± 1.1	0.661	0.476	0.138		0.175	0.836
	Station 4sb (Left gastroepiploic)	1.2 ± 2.1	1.0 ± 1.3	1.3 ± 2.0	0.7 ± 1.1	0.809	0.393	0.583		1	1
	Station 4d (Right gastroepiploic)	6.4 ± 4.4	5.4 ± 4.1	5.5 ± 4.3	4.2 ± 3.2	0.235	0.223	0.866		1	1
	Station 5 (Suprapyloric)	0.8 ± 1.0	1.1 ± 1.1	0.6 ± 1.0	0.6 ± 1.1	0.117	0.431	0.527		1	1
	Station 6 (Infrapyloric)	4.9 ± 3.0	3.8 ± 2.7	4.8 ± 3.2	4.3 ± 3.4	0.979	0.152	0.613		0.707	1
Suprapancreatic Lymph nodes		9.2 ± 3.9	7.5 ± 3.3	12.4 ± 6.3	10.2 ± 3.9	< 0.001	0.045	0.851		0.182	0.447
	Station 7 (Left gastric)	2.8 ± 1.9	2.9 ± 2.3	4.2 ± 2.6	2.8 ± 2.7	0.011	0.428	0.126		1	0.76
	Station 8a (Common hepatic)	3.5 ± 2.2	2.5 ± 1.7	4.7 ± 3.4	4.3 ± 3.7	0.007	0.134	0.581		0.151	1
	Station 9 (Celiac)	2.9 ± 2.1	2.0 ± 1.7	3.5 ± 2.4	3.1 ± 1.8	0.084	0.099	0.614		0.301	1
	Station 11p (Proximal splenic)	1.9 ± 1.7	0.8 ± 0.7	2.3 ± 2.1	2.8 ± 2.5	0.024	0.068	0.048		< 0.001	1
	Station 11d (Distal splenic)	0.6 ± 1.4	0.2 ± 0.7	0.5 ± 1.3	0.6 ± 1.3	0.953	0.357	0.507		0.651	1
	Station 12a (Hepatoduodenal)	1.2 ± 1.1	1.8 ± 1.3	1.6 ± 1.6	1.3 ± 1.5	0.409	0.311	0.169		0.709	1
	Footnotes: Values are presented as mean ± standard deviation. † Calculated by two-way ANOVA with surgical approach and obesity as factors. ‡ Pairwise comparisons between the non-obese and obese groups within each surgical approach were performed using Welch’s t-tests with Holm–Bonferroni correction
